# Supplementary material for: Quality assurance and quality control reporting in untargeted metabolic phenotyping: mQACC recommendations for analytical quality management
Source: Metabolomics. 2022 Aug 27;18(9):70. doi: 10.1007/s11306-022-01926-3 (PMC9420093; doi:10.1007/s11306-022-01926-3)
Supplement: Supplementary file 3 — Supplementary file3 (XLSX 12 kb) [file 11306_2022_1926_MOESM3_ESM.xlsx]

## Sheet: Sheet1
Example Template - Project QC Sample Reporting
										QC Metrics
	Category	Intended Purpose	Used in this study?	Sub-category	Technical Description	Quantity for this study	Analyzed per batch?	Quantity for each batch	Description of use	Description of Metric	Nature of Metric	Result of Metric Analysis	Acceptance Criteria	Acceptance Results	Criteria Failure Action
	Blanks	To demonstrate process purity during analytical runs, where extraneous signals are identified and accounted for.	Yes or No	• True Blank or • Process Blank or • Other (describe)	Text explaining details about the sample, including preparation, sources, concentrations, etc.	(Total number of samples used)	Yes or No	(Number per batch)	Text explaining when this analysis is performed, special conditions required, conditions for exceptions and other operational considerations for this type of sample.	Text explaining details about the data assessment metric. Indicate when the metric is assesed (e.g. during the run or post-analysis assessment).	• Qualitative or • Quantitative	(numerical value or descriptive text)	Text explaining details about the acceptance criteria.	• Passed or • Minimally successful or • Failure Rate	Text explaining actions taken upon unacceptable results.
	System suitability test (SST) sample(s)	To check that the analytical system is working appropriately and fit-for-purpose.	Yes or No	• Calibration sample or • Test mixture or • Water suppression or • Other (describe)	Text explaining details about the sample, including preparation, sources, concentrations, etc.	(Total number of samples used)	Yes or No	(Number per batch)	Text explaining when this analysis is performed, special conditions required, conditions for exceptions and other operational considerations for this type of sample.	Text explaining details about the data assessment metric. Indicate when the metric is assesed (e.g. during the run or post-analysis assessment).	• Qualitative or • Quantitative	(numerical value or descriptive text)	Text explaining details about the acceptance criteria.	• Passed or • Minimally successful or • Failure Rate	Text explaining actions taken upon unacceptable results.
	Replicate analysis sample(s)	To demonstrate the reproducibility (precision and/or accuracy) of instrumental analysis on the experimental samples or QC samples in the project.	Yes or No	• Pooled Sample or • Phenotypic Pooled Sample or • Reference Material or • Pseudo Matrix-matched Material or • Analytical Replicate or • Extraction Replicate or • Long-term intra-laboratory sample or • Long-term inter-laboratory sample or • Other (describe)	Text explaining details about the sample, including preparation, sources, concentrations, etc.	(Total number of samples used)	Yes or No	(Number per batch)	Text explaining when this analysis is performed, special conditions required, conditions for exceptions and other operational considerations for this type of sample.	Text explaining details about the data assessment metric. Indicate when the metric is assesed (e.g. during the run or post-analysis assessment).	• Qualitative or • Quantitative	(numerical value or descriptive text)	Text explaining details about the acceptance criteria.	• Passed or • Minimally successful or • Failure Rate	Text explaining actions taken upon unacceptable results.
	Reference material sample(s)	To provide evidence for intra-laboratory or inter-laboratory analytical comparability	Yes or No	• Certified Reference Material (CRM) or • Standard Reference Material (SRM™) or • Pseudo Matrix-matched CRM or SRM or • Long-term intra-laboratory sample or • Long-term inter-laboratory sample or • Other (describe)	Text explaining details about the sample, including preparation, sources, concentrations, etc.	(Total number of samples used)	Yes or No	(Number per batch)	Text explaining when this analysis is performed, special conditions required, conditions for exceptions and other operational considerations for this type of sample.	Text explaining details about the data assessment metric. Indicate when the metric is assesed (e.g. during the run or post-analysis assessment).	• Qualitative or • Quantitative	(numerical value or descriptive text)	Text explaining details about the acceptance criteria.	• Passed or • Minimally successful or • Failure Rate	Text explaining actions taken upon unacceptable results.
	Platform specific samples	To provide specific assessment of data quality for specific platforms, possibly recommended by instrument vendors.	Yes or No	• Test mixture(s) or • Other (describe)	Text explaining details about the sample, including preparation, sources, concentrations, etc.	(Total number of samples used)	Yes or No	(Number per batch)	Text explaining when this analysis is performed, special conditions required, conditions for exceptions and other operational considerations for this type of sample.	Text explaining details about the data assessment metric. Indicate when the metric is assesed (e.g. during the run or post-analysis assessment).	• Qualitative or • Quantitative	(numerical value or descriptive text)	Text explaining details about the acceptance criteria.	• Passed or • Minimally successful or • Failure Rate	Text explaining actions taken upon unacceptable results.
